# Supplementary material for: A Comprehensive Computational NMR Analysis of Organic Polyarsenicals including the Marine Sponge-Derived Arsenicins A–D and Their Synthetic Analogs
Source: Mar Drugs. 2023 Sep 27;21(10):511. doi: 10.3390/md21100511 (PMC10608599; doi:10.3390/md21100511)
Supplement: Supplementary file 1 [file marinedrugs-21-00511-s001.zip]

Archive with 1 entries (1 files):
- marinedrugs-2603243-supplementary.pdf
